# Supplementary material for: Prevalence and patterns of rifampicin and isoniazid resistance conferring mutations in Mycobacterium tuberculosis isolates from Uganda
Source: PLoS One. 2018 May 30;13(5):e0198091. doi: 10.1371/journal.pone.0198091 (PMC5976185; doi:10.1371/journal.pone.0198091)
Supplement: S1 Table — (XLSX) [file pone.0198091.s001.xlsx]

## Sheet: RIF+INH-mutations-combined1
	S1 Table: Drug resistance conferring mutations in M. tuberculosis isolates from Uganda that were phenotypically resistant to Rifampicin & Isoniazid
				Rifampicin resistance conferring mutations					Isoniazid resistance conferring mutations
	Isolate ID	Lineage/sub-Lineage or family	Rifampicin penotypic DST	rpoB nucleotide mutation	rpoB amino acid change	Inference		Isoniazid penotypic DST	katG nucleotide mutation	katG amino acid change	Inference	inhA promoter mutation	Inference	MIRU-VNTR pattern (codes to provide indication of possibility of transmitted DR)
1	ND5532	Beijing	Resistant	c1349t	Ser531Leu	Resistance		Resistant (MDR)	c944g	Ser315Thr, Asp406Ala	High level resistance	wt	wt
2	TC35763	Beijing	Resistant	c1349t	Ser531Leu	Resistance		Resistant (MDR)	c944g	Ser315Thr	High level resistance	A (-7) C, G (-116 ) A	Low level resistance
3	TC54005	Beijing	Resistant	c1349t	Ser531Leu	Resistance		Resistant (MDR)	c944g	Ser315Thr	High level resistance	C (-8) T	Low level resistance
4	ND6	Delhi/CAS	Resistant	c1349t	Ser531Leu	Resistance		Resistant (MDR)	c944g	Ser315Thr	High level resistance	wt	wt
5	ND9010	Delhi/CAS	Resistant	c1349t	Ser531Leu	Resistance		Resistant (MDR)	c944t	Ser315Thr	High level resistance	wt	wt
6	ND6332	LAM	Resistant	c1349t	Ser531Leu	Resistance		Resistant (MDR)	c944g	Ser315Thr	High level resistance	wt	wt
7	ND7508	LAM	Resistant	c1349t	Ser531Leu	Resistance		Resistant (MDR)	wt	wt	wt	wt	wt
8	ND7377	LAM	Resistant	c1349t	Ser531Leu	Resistance		Resistant (MDR)	c944g	Ser315Thr	High level resistance	wt	wt
9	ND6903	LAM	Resistant	c1349t	Ser531Leu	Resistance		Resistant (MDR)	c944g	Ser315Thr	High level resistance	wt	wt
10	ND7379	UgandaI	Resistant	c1349t	Ser531Leu	Resistance		Resistant (MDR)	c944g	Ser315Thr	High level resistance	wt	wt
11	ND7602	UgandaI	Resistant	c1349t	Ser531Leu	Resistance		Resistant (MDR)	c944g	Ser315Thr	High level resistance	wt	wt
12	ND5111	UgandaII	Resistant	c1349t	Ser531Leu	Resistance		Resistant (MDR)	c944g	Ser315Thr	High level resistance	wt	wt
13	ND6839	UgandaII	Resistant	c1349t	Ser531Leu	Resistance		Resistant (MDR)	c944g	Ser315Thr	High level resistance	C (-15) T or C (-305) T	Low level resistance
14	ND8674	UgandaII	Resistant	c1349t	Ser531Leu	Resistance		Resistant (MDR)	wt	wt	wt	wt	wt
15	ND8716	Delhi/CAS	Resistant	a1333_, g1334_	His526Asp	Resistance		Resistant (MDR)	wt	wt	wt	wt	wt
16	TC31739	Haarlem	Resistant	c1333g, a1334g	His526Gly	Resistance		Resistant (MDR)	c944g	Ser315Thr	High level resistance	wt	wt
17	ND6166	Delhi/CAS	Resistant	a1334t	His526Leu	Resistance		Resistant (MDR)	c944g	Ser315Thr	High level resistance	wt	wt
18	ND1000	Haarlem	Resistant	c1333g	His526Asp	Resistance		Resistant (MDR)	c944g	Ser315Thr	High level resistance	wt	wt
19	ND11753	LAM	Resistant	a1334g	His526Arg	Resistance		Resistant (MDR)	c944g	Ser315Thr	High level resistance	A (-255 ) C	Low level resistance
20	ND5730	NEW-1	Resistant	c1333g	His526Asp	Resistance		Resistant (MDR)	c944g	Ser315Thr, Asp406Ala	High level resistance	wt	wt
21	ND5639	TUR	Resistant	c1333t	His526Tyr	Resistance		Resistant (MDR)	wt	wt	wt	wt	wt
22	ND5766	URAL	Resistant	c1333t	His526Tyr	Resistance		Resistant (MDR)	c944g	Ser315Thr	High level resistance	wt	wt
23	ND6437	UgandaII	Resistant	c1333g	His526Asp	Resistance		Resistant (MDR)	wt	wt	wt	wt	wt
24	ND473	Haarlem	Resistant	g1303t	Asp516Tyr	Resistance		Resistant (MDR)	c944g	Ser315Thr	High level resistance	wt	wt
25	ND1001	Haarlem	Resistant	g1303t	Asp516Tyr	Resistance		Resistant (MDR)	c944g	Ser315Thr	High level resistance	wt	wt
26	ND6927	Haarlem	Resistant	g1303t	Asp516Tyr	Resistance		Resistant (MDR)	c944g	Ser315Thr	High level resistance	wt	wt
27	TC26736	UgandaII	Resistant	a1304t + a1520g	Asp516Val & Glu588Gly	Resistance		Resistant (MDR)	wt	wt	wt	wt	wt
28	ND5171	Delhi/CAS	Resistant	t1289c	Leu511Pro	Resistance		Resistant (MDR)	wt	wt	wt	wt	wt
29	ND7681	Delhi/CAS	Resistant	t1289c	Leu511Pro	Resistance		Resistant (MDR)	c944g	Ser315Thr	High level resistance	wt	wt
30	ND6907	UgandaI	Resistant	c1294a	Glu513Lys	Resistance		Resistant (MDR)	c944g	Ser315Thr	High level resistance	C (-15) T	Low level resistance
31	ND802	Ghana	Resistant	wt	wt	Wild type		Resistant (MDR)	c944g	Ser315Thr	High level resistance	wt	wt
32	ND6274	S	Resistant	wt	wt	Wild type		Resistant (MDR)	c944g	Ser315Thr	High level resistance	wt	wt
33	ND7776	UgandaI	Resistant	wt	wt	Wild type		Resistant (MDR)	c944g	Ser315Thr	High level resistance	wt	wt
34	ND7759	UgandaI	Resistant	wt	wt	Wild type		Resistant (MDR)	c944g	Ser315Thr	High level resistance	wt	wt
35	ND8764	UgandaII	Resistant	wt	wt	Wild type		Resistant (MDR)	c944g	Ser315Thr	High level resistance	wt	wt
36	ND5673	UgandaII	Resistant	wt	wt	Wild type		Resistant (MDR)	c944g	Ser315Thr	High level resistance	wt	wt
37	ND5425	UgandaII	Resistant	wt	wt	Wild type		Resistant (MDR)	c944g	Ser315Thr	High level resistance	wt	wt
38	ND5243	UgandaII	Resistant	wt	wt	Wild type		Resistant (MDR)	c944g	Ser315Thr	High level resistance	wt	wt
39	ND6493	Delhi/CAS	Resistant	c1349t	Ser531Leu	Resistance			-	-	-	-	-
40	ND7389	Delhi/CAS	Resistant	c1349t	Ser531Leu	Resistance			-	-	-	-	-
41	ND9557	Delhi/CAS	Resistant	c1349t	Ser531Leu	Resistance			-	-	-	-	-
42	ND5468	Delhi/CAS	Resistant	c1349t	Ser531Leu	Resistance			-	-	-	-	-
43	ND4633	Delhi/CAS	Resistant	c1333t	His526Tyr	Resistance			-	-	-	-	-
44	ND7418	UgandaII	Resistant	c1333g	His526Asp	Resistance			-	-	-	-	-
45	ND7039	UgandaII	Resistant	c1333g	His526Asp	Resistance			-	-	-	-	-
46	TC34381	Beijing		-	-	-		INH mono-Resistant	c944g	Ser315Thr	High level resistance	wt	wt
47	ND5	Beijing		-	-	-		INH mono-Resistant	c944g	Ser315Thr	High level resistance	wt	wt
48	BBA19878	Delhi/CAS		-	-	-		INH mono-Resistant	c944g	Ser315Thr	High level resistance	C (-15) T	Low level resistance
49	BBA20521	Ghana		-	-	-		INH mono-Resistant	wt	wt	wt	wt	wt
50	BBA19517	Haarlem		-	-	-		INH mono-Resistant	c944g	Ser315Thr	High level resistance	wt	wt
51	BBA20345	LAM		-	-	-		INH mono-Resistant	c944g	Ser315Thr	High level resistance	wt	wt
52	ND6622	LAM		-	-	-		INH mono-Resistant	wt	wt	wt	wt	wt
53	ND5577	UgandaII		-	-	-		INH mono-Resistant	c944g	Ser315Thr	High level resistance	wt	wt
54	ND5243	UgandaII		-	-	-		INH mono-Resistant	c944g	Ser315Thr	High level resistance	wt	wt
55	ND5252	UgandaII		-	-	-		INH mono-Resistant	wt	wt	wt	C (-8) A	Low level resistance
56	ND8601	UgandaII		-	-	-		INH mono-Resistant	wt	wt	wt	C (-15) T or C (-305) T	Low level resistance
57	ND5763	UgandaII		-	-	-		INH mono-Resistant	wt	wt	wt	wt	wt
58	H37Rv	EAM/Lineage4	Susceptible (control)	wt	wt	wt		Susceptible (control)	wt	wt	wt	wt	wt
	MDR = Multdrug resistant (isolate resistant to rifampicin and isoniazid)
	wt = wild type i.e. no mutation
	DST = Drug susceptibility testing

## Sheet: INH+RIF-mutations-combined2
	Drug resistance conferring mutations in M. tuberculosis isolates from Uganda that were phenotypically resistant to to Rifampicin & Isoniazid
				Rifampicin resistance conferring mutations					Isoniazid resistance conferring mutations
	Isolate ID	Lineage/sub-Lineage	Rifampicin penotypic DST	rpoB nucleotide mutation	rpoB amino acid change	Inference		Isoniazid penotypic DST	katG nucleotide mutation	katG amino acid change	Inference	inhA promoter mutation	Inference	MIRU-VNTR pattern (codes to provide indication of possibility of transmitted DR)
1	ND5532	Beijing	Resistant	c1349t	Ser531Leu	Resistance		Resistant (MDR)	c944g	Ser315Thr, Asp406Ala	High level resistance	wt	wt
2	TC35763	Beijing	Resistant	c1349t	Ser531Leu	Resistance		Resistant (MDR)	c944g	Ser315Thr	High level resistance	A (-7) C, G (-116 ) A	Low level resistance
3	TC54005	Beijing	Resistant	c1349t	Ser531Leu	Resistance		Resistant (MDR)	c944g	Ser315Thr	High level resistance	C (-8) T	Low level resistance
4	ND6	Delhi/CAS	Resistant	c1349t	Ser531Leu	Resistance		Resistant (MDR)	c944g	Ser315Thr	High level resistance	wt	wt
5	ND9010	Delhi/CAS	Resistant	c1349t	Ser531Leu	Resistance		Resistant (MDR)	c944t	Ser315Thr	High level resistance	wt	wt
6	ND6332	LAM	Resistant	c1349t	Ser531Leu	Resistance		Resistant (MDR)	c944g	Ser315Thr	High level resistance	wt	wt
7	ND802	Ghana	Resistant	wt	wt	Wild type		Resistant (MDR)	c944g	Ser315Thr	High level resistance	wt	wt
8	ND7377	LAM	Resistant	c1349t	Ser531Leu	Resistance		Resistant (MDR)	c944g	Ser315Thr	High level resistance	wt	wt
9	ND6903	LAM	Resistant	c1349t	Ser531Leu	Resistance		Resistant (MDR)	c944g	Ser315Thr	High level resistance	wt	wt
10	ND7379	UgandaI	Resistant	c1349t	Ser531Leu	Resistance		Resistant (MDR)	c944g	Ser315Thr	High level resistance	wt	wt
11	ND7602	UgandaI	Resistant	c1349t	Ser531Leu	Resistance		Resistant (MDR)	c944g	Ser315Thr	High level resistance	wt	wt
12	ND5111	UgandaII	Resistant	c1349t	Ser531Leu	Resistance		Resistant (MDR)	c944g	Ser315Thr	High level resistance	wt	wt
13	ND6839	UgandaII	Resistant	c1349t	Ser531Leu	Resistance		Resistant (MDR)	c944g	Ser315Thr	High level resistance	C (-15) T or C (-305) T	Low level resistance
14	ND7681	Delhi/CAS	Resistant	t1289c	Leu511Pro	Resistance		Resistant (MDR)	c944g	Ser315Thr	High level resistance	wt	wt
15	ND6907	UgandaI	Resistant	c1294a	Glu513Lys	Resistance		Resistant (MDR)	c944g	Ser315Thr	High level resistance	C (-15) T	Low level resistance
16	TC31739	Haarlem	Resistant	c1333g, a1334g	His526Gly	Resistance		Resistant (MDR)	c944g	Ser315Thr	High level resistance	wt	wt
17	ND6166	Delhi/CAS	Resistant	a1334t	His526Leu	Resistance		Resistant (MDR)	c944g	Ser315Thr	High level resistance	wt	wt
18	ND1000	Haarlem	Resistant	c1333g	His526Asp	Resistance		Resistant (MDR)	c944g	Ser315Thr	High level resistance	wt	wt
19	ND11753	LAM	Resistant	a1334g	His526Arg	Resistance		Resistant (MDR)	c944g	Ser315Thr	High level resistance	A (-255 ) C	Low level resistance
20	ND5730	NEW-1	Resistant	c1333g	His526Asp	Resistance		Resistant (MDR)	c944g	Ser315Thr, Asp406Ala	High level resistance	wt	wt
21	ND6274	S	Resistant	wt	wt	Wild type		Resistant (MDR)	c944g	Ser315Thr	High level resistance	wt	wt
22	ND5766	URAL	Resistant	c1333t	His526Tyr	Resistance		Resistant (MDR)	c944g	Ser315Thr	High level resistance	wt	wt
23	ND7776	UgandaI	Resistant	wt	wt	Wild type		Resistant (MDR)	c944g	Ser315Thr	High level resistance	wt	wt
24	ND473	Haarlem	Resistant	g1303t	Asp516Tyr	Resistance		Resistant (MDR)	c944g	Ser315Thr	High level resistance	wt	wt
25	ND1001	Haarlem	Resistant	g1303t	Asp516Tyr	Resistance		Resistant (MDR)	c944g	Ser315Thr	High level resistance	wt	wt
26	ND6927	Haarlem	Resistant	g1303t	Asp516Tyr	Resistance		Resistant (MDR)	c944g	Ser315Thr	High level resistance	wt	wt
27	ND7759	UgandaI	Resistant	wt	wt	Wild type		Resistant (MDR)	c944g	Ser315Thr	High level resistance	wt	wt
28	ND8764	UgandaII	Resistant	wt	wt	Wild type		Resistant (MDR)	c944g	Ser315Thr	High level resistance	wt	wt
29	ND5673	UgandaII	Resistant	wt	wt	Wild type		Resistant (MDR)	c944g	Ser315Thr	High level resistance	wt	wt
30	ND5425	UgandaII	Resistant	wt	wt	Wild type		Resistant (MDR)	c944g	Ser315Thr	High level resistance	wt	wt
31	ND5243	UgandaII	Resistant	wt	wt	Wild type		Resistant (MDR)	c944g	Ser315Thr	High level resistance	wt	wt
32	ND7508	LAM	Resistant	c1349t	Ser531Leu	Resistance		Resistant (MDR)	wt	wt	wt	wt	wt
33	ND8674	UgandaII	Resistant	c1349t	Ser531Leu	Resistance		Resistant (MDR)	wt	wt	wt	wt	wt
34	ND8716	Delhi/CAS	Resistant	a1333_, g1334_	His526Asp	Resistance		Resistant (MDR)	wt	wt	wt	wt	wt
35	ND6437	UgandaII	Resistant	c1333g	His526Asp	Resistance		Resistant (MDR)	wt	wt	wt	wt	wt
36	ND5639	TUR	Resistant	c1333t	His526TYr	Resistance		Resistant (MDR)	wt	wt	wt	wt	wt
37	TC26736	UgandaII	Resistant	a1304t + a1520g	Asp516Val & Glu588Gly	Resistance		Resistant (MDR)	wt	wt	wt	wt	wt
38	ND5171	Delhi/CAS	Resistant	t1289c	Leu511Pro	Resistance		Resistant (MDR)	wt	wt	wt	wt	wt
39	TC34381	Beijing		-	-	-			c944g	Ser315Thr	Resistance	wt	wt
40	ND5	Beijing		-	-	-			c944g	Ser315Thr	Resistance	wt	wt
41	BBA19878	Delhi/CAS		-	-	-			c944g	Ser315Thr	Resistance	C (-15) T	Low level resistance
42	BBA20521	Ghana		-	-	-			wt	wt	wt	wt	wt
43	BBA19517	Haarlem		-	-	-			c944g	Ser315Thr	Resistance	wt	wt
44	BBA20345	LAM		-	-	-			c944g	Ser315Thr	Resistance	wt	wt
45	ND6622	LAM		-	-	-			wt	wt	wt	wt	wt
46	ND5577	UgandaII		-	-	-			c944g	Ser315Thr	Resistance	wt	wt
47	ND5243	UgandaII		-	-	-			c944g	Ser315Thr	Resistance	wt	wt
48	ND5252	UgandaII		-	-	-			wt	wt	wt	C(-8)A	Low level resistance
49	ND8601	UgandaII		-	-	-			wt	wt	wt	C (-15) T or C (-305) T	Low level resistance
50	ND5763	UgandaII		-	-	-			wt	wt	wt	wt	wt
51	ND6493	Delhi/CAS		c1349t	Ser531Leu	Resistance			-	-	-	-	-
52	ND7389	Delhi/CAS		c1349t	Ser531Leu	Resistance			-	-	-	-	-
53	ND9557	Delhi/CAS		c1349t	Ser531Leu	Resistance			-	-	-	-	-
54	ND5468	Delhi/CAS		c1349t	Ser531Leu	Resistance			-	-	-	-	-
55	ND4633	Delhi/CAS		c1333t	His526Tyr	Resistance			-	-	-	-	-
56	ND7418	UgandaII		c1333g	His526Asp	Resistance			-	-	-	-	-
57	ND7039	UgandaII		c1333g	His526Asp	Resistance			-	-	-	-	-
58	H37Rv	EAM/Lineage4		-	-	-			-	-	-	-	-

## Sheet: Mutations&lineages&genotypes
	LINEAGES										SUB-LINEAGES/GENOTYPES																																Sub-total
	Lineage 2 (n=05)		Lineage 3 (n=12)		Lineage 2+Lineage 3 (n=17)		Lineage 4 (n=40)		P-Value (95% CI)	Chi-squared	Uganda I+Uganda II (n=21)		Lineage4 genotypes other than Uganda (n=19)		All genotypes other than Uganda (n=36)		P-Value (95% CI)	Chi-squared	Uganda II (n=16)		Uganda I (n=05)		Delhi/CAS (n=12)		LAM (n=07)		Haarlem (n=06)		Beijing (n=05)		P-Value (95% CI)	Chi-squared	Ghana (n=02)		URAL (n=01)		TUR (n=01)		S (n=01)		NEW-1 (n=01)		57
	Frequency	Relative Frequency (%)	Frequency	Relative Frequency (%)	Frequency	Relative Frequency (%)	Frequency	Relative Frequency (%)			Frequency	Relative Frequency (%)	Frequency	Relative Frequency (%)	Frequency	Relative Frequency (%)			Frequency	Relative Frequency (%)	Frequency	Relative Frequency (%)	Frequency	Relative Frequency (%)	Frequency	Relative Frequency (%)	Frequency	Relative Frequency (%)	Frequency	Relative Frequency (%)			Frequency	Relative Frequency (%)	Frequency	Relative Frequency (%)	Frequency	Relative Frequency (%)	Frequency	Relative Frequency (%)	Frequency	Relative Frequency (%)
RIF RESISTANCE (n=45)																																											45
Ser531Leu	3	60	6	50	9	52.9	9	22.5	P=0.0251 (3.7950-53.6511)	5.014	5	23.8	4	21.1	13	36			3	18.8	2	40	6	50	4	57.1	0	0	3	60	P=0.0859 (-3.3674-58.6704)	2.95	0	0	0	0	0	0	0	0	0	0	18
His526Tyr	0	0	1	8.3	1	5.9	2	5			0	0	2	10.5	3	8.3			0	0	0	0	1	8.3	0	0	0	0	0	0			0	0	1	100	1	100	0	0	0	0	3
His526Asp	0	0	1	8.3	1	5.9	5	12.5			3	14.3	2	10.5	3	8.3			3	18.8	0	0	1	8.3	0	0	1	16.7	0	0			0	0	0	0	0	0	0	0	1	100	6
His526Arg	0	0	0	0	0	0	1	2.5			0	0	1	5.3	1	2.8			0	0	0	0	0	0	1	14.3	0	0	0	0			0	0	0	0	0	0	0	0	0	0	1
His526Leu	0	0	1	8.3	1	5.9	0	0			0	0	0	0	1	2.8			0	0	0	0	1	8.3	0	0	0	0	0	0			0	0	0	0	0	0	0	0	0	0	1
His526Gly	0	0	0	0	0	0	1	2.5			0	0	1	5.3	1	2.8			0	0	0	0	0	0	0	0	1	16.7	0	0			0	0	0	0	0	0	0	0	0	0	1
Asp516Tyr	0	0	0	0	0	0	3	7.5			0	0	3	15.8	3	8.3			0	0	0	0	0	0	0	0	3	50	0	0			0	0	0	0	0	0	0	0	0	0	3
Asp516Val&Glu588Gly	0	0	0	0	0	0	1	2.5			1	4.8	0	0	0	0			1	6.3	0	0	0	0	0	0	0	0	0	0			0	0	0	0	0	0	0	0	0	0	1
Any of Ser531Leu, His526x and Asp516x	3	60	9	75	12	70.6	22	55	P=0.2763 (-12.0958- 37.7419)	1.185	9	42.9	13	68.4	25	69.4	P=0.1099 (-4.9339-50.0260)	2.555	7	43.8	2	40	9	75	5	71.4	5	83.3	3	60	P=0.1049 (-5.2542-57.3986)	2.629	0	0	1	100	1	100	0	0	0	0	34
Leu511Pro	0	0	2	16.7	2	11.8	0	0			0	0	0	0	2	5.6			0	0	0	0	2	16.7	0	0	0	0	0	0			0	0	0	0	0	0	0	0	0	0	2
Glu513Lys	0	0	0	0	0	0	1	2.5			1	4.8	0	0	0	0			0	0	1	20	0	0	0	0	0	0	0	0			0	0	0	0	0	0	0	0	0	0	1
No mutation	0		0								6								4		2		0		0		0		0				1		0		0		1		0	0	8
INH RESISTANCE (n=50)																																											50
katG mutations
Ser315Thr	5	100	5	41.7	10	58.8	27	67.5	P=0.5326 (-16.2546-34.6746)	0.389	12	57.1	15	78.9	25	69.4			7	43.8	5	100	5	41.7	5	71.4	6	100	5	100			1	50	1	100	0	0	1		1	100	38
Ser315Thr+Asp406Ala	1	20	0	0	1	5.9	2	5			1	4.8	1	5.3	2	5.6			1	6.3	0	0	0	0	0	0	0	0	1	20			0	0	0	0	0	0	0	0	1	100	3
Ser315Thr+Insertion*	0	0	0	0	0	0	1	2.5			1	4.8	0	0	0	0			1	6.3	0	0	0	0	0	0	0	0	0	0			0	0	0	0	0	0	0	0	0	0	1
Ser315Thr+Asp296Glu	0	0	0	0	0	0	1	2.5			1	4.8	0	0	0	0			1	6.3	0	0	0	0	0	0	0	0	0	0			0	0	0	0	0	0	0	0	0	0	1
No mutation	0		2																6				2		2		0		0				1		0		1				0		12
inhA promoter
C(-15)T	0	0	1	8.3	1	5.9	3	7.5			3	14.3	0	0	1	2.8			2	12.5	1	20	1	8.3	0	0	0	0	0	0			0	0	0	0	0	0	0	0	0	0	4
C(-8)T	1	0	0	0	0	0	1	2.5			1	4.8	0	0	0	0			1	6.3	0	0	0	0	0	0	0	0	1	0			0	0	0	0	0	0	0	0	0	0	2
C(-8)A	1	20	0	0	0	0	0	0			0	0	0	0	1	2.8			0	0	0	0	0	0	0	0	0	0	1	20			0	0	0	0	0	0	0	0	0	0	1
Any of Ser315Thr, C(-15)T, and C(-8)T	5	100	6	50	11	64.7	32	80	P=0.0418 (1.2944-56.3910)	4.141	16	76.2	16	84.2	26	72.2	P=0.5328 (-17.4542-31.6314)	0.389	10	62.5	5	100	6	50	5	71.4	6	100	5	100	P=0.5160 (-21.7853-43.6119)	0.422	1	50	100	100	0	0	0	0	1	100
A(-255)C	0	0	0	0	0	0	1	2.5			0	0	1	5.3	0	0			0	0	0	0	0	0	1	14.3	0	0	0	0			0	0	0	0	0	0	0	0	0	0	1
G (-116)A	1	20	0	0	1	5.9	0	0			0	0	0	0	1	2.8			0	0	0	0	0	0	0	0	0	0	1	20			0	0	0	0	0	0	0	0	0	0	1
A(-7)C	1	20	0	0	1	5.9	0	0			0	0	0	0	0	0			0	0	0	0	0	0	0	0	0	0	1	20			0	0	0	0	0	0	0	0	0	0	1
No mutation											0								0		0		0		0		0		0				0		0		0		0		0		42
His526x = His526Arg or His526Lue or His526Gly or His526Tyr												RIF vs. NIH resistance conferring mutations
												Mtb Uganda:	P=0.0298 (3.6873-55.9290)
												Lineage4 genotypes, no Uganda:	P = 0.2585
												All genotypes no Uganda:	P = 0.1175

## Sheet: Frequent-mutations
Summary of the frequently observed Rifampicin & Isoniazid resistance conferring mutations in M. tuberculosis isolates from Uganda
Drug	Locus	Mutation	Frequency (No. of Isolates)	Relative Frequency* (%)
	rpoB	Ser531Leu	18	18/45 (40)
		His526Tyr	12	12/45 (27)
		Asp516Val	4	4/45 (9)
RIFAMPICIN		Ser531Leu, His526Tyr, Asp516Val combined	34	34/45 (76%)
		Leu511Pro	2	2/45 (4)
		Glu513Lys	1	1/45 (2)
		No mutation in rpoB	8	8/45 (18)
	katG	Ser315Thr	38	38/50 (76)
		No mutation in katG	12	12/50 (24)
ISONIAZID	inhA gene promoter	C(-15)T	4	4/50 (8)
		T(-8)C	2	2/50 (4)
		Ser315Thr, C(-15)T, T(-8)C combined	40	40/50 (80)
		A(-7)C	1	1/50 (2) occurred in isolate with G(-116)A mutation
		G(-116)A	1	1/50 (2)
		A(-255)C	1	1/50 (2)
		C(-305)T	1	1/50 (2) occurred in isolate with C(-15)T mutation
		No mutation in inhA promoter	42	42/50 (84)
		No mutation in both inhA gene promoter and katG	10	10/50 (20)
*Compared with the total number of isolates resistant to drug of interest, as defined by Campbell et al (reference xxx)

## Sheet: Summary-rpoBRRDR-mutations
Patterns and frequencies of rifampicin-resistance conferring mutations in the rpoB/RRDR in the study isolates (total rifampicin-resistant isolates analysed, n=45)
Mutationa	Mutationb	Codon change	Nucleotide position in rpoB	Frequency (%)
Ser450Leu	Ser531Leu	TCG to TTG	1349 (C1349T)	17/45 (38)
His445Asp	His526Asp	CAC to GAC	1333 (C1333G)	6/45 (13)
His445Tyr	His526Tyr	CAC to TAC	1333 (C1333T)	3/45 (7)
Asp435Tyr	Asp516Tyr	GAC to TAC	1303 (G1303C)	3/45 (7)
Leu430Pro	Leu511Pro	CTG to CCG	1289 (T1289C)	2/45 (4)
Asp435Val	Asp516Val	GAC to GTC	1303 (G1303C)	2/45 (4)
Glu507Glyc	Glu588Gly	GAA to GGA	1520 (A1520G)	1/45 (2)
Glu432Lys	Glu513Lys	CAA to AAA	1294 (C1294A)	1/45 (2)
His445Arg	His526Arg	CAC to CGC	1334 (A1334G)	1/45 (2)
His445Leu	His526Leu	CAC to CTC	1334 (A1334T)	1/45 (2)
His445Gly	His526Gly	CAC to GGC	1334 (C1333G & A1334G)	1/45 (2)
No mutation				8/45 (18)
aAs per the standard Escherichia coli nomenclature
bAs per the standard M. tuberculosis nomenclature, used throughout the text
cOccurred in the same M. tuberculosis isolate that had a mutation Asp516Val

## Sheet: Summary-katG-inhA-mutations
Patterns and frequencies of isoniazid-resistance conferring mutations in the study isolates (total isoniazid resistant isolates analysed, n=50)
Mutation	Codon change	Nucleotide position*	Frequency (%)
katG gene
Ser315Thr	AGC to ACC	944	38 (76)
Asp406Ala	GAC to GCG	1218	3 (6)
Adenine insertion#	G_A to GAA	845	1 (2)
Asp296Glu	GAT to GAA	888	1 (2)
No mutation	N/A	N/A	10 (20)
inhA gene promoter
C(-15)T	NA	305	4 (8%)
C(-8)T	NA	298	1 (2%)
A(-255)C	NA	255	1 (2%)
G(-116)A	NA	166	1 (2%)
A(-7)C	NA	7	1 (2%)
C(-8)A	NA	8	1 (2%)
No mutation			41 (82%)
#Also had Ser315Thr hence could still be detected by available Nucleic acid tools
NA, Not applicable
*Upstream of inhA start codon (ATG) for mutations in inhA gene promoter
